# Supplementary material for: A study on vertebral refracture and scoliosis after percutaneous kyphoplasty in patients with osteoporotic vertebral compression fractures
Source: J Orthop Surg Res. 2024 May 17;19:302. doi: 10.1186/s13018-024-04779-9 (PMC11102204; doi:10.1186/s13018-024-04779-9)
Supplement: Supplementary file 1 — Supplementary Material 1 [file 13018_2024_4779_MOESM1_ESM.xlsx]

## Sheet: Sheet1
Number	Gender	Age＞70	Age (years)	BMD (T-score)	Severe osteoporosis	Follow-up (months)	Post-SS	Post-PT	Post-PI	Post-LL	Post-TK	SVA	SVA≥5cm	Sagittal imbalance	Semi grade	Initial fracture	Refracture	statue	Multi-segment (Y/N)	Scoliosis	PreO Cobb angle	PostO Cobb angle	Var Cobb angle	Number of curvature vertebrae	Hospitalization (days)	Height (m)	weight (kg)	BMI(kg/m²)	Hyertension (Y/N)	Diabetes (Y/N)	Operative time (min)	pro-op VAS	post-op VAS	Blood loss (ml)	Bone cement (ml)	Fall (Y/N)
1	F	N	65	-5.6	Y	14	34	23	57	24	32	7.3	Y	Y	3	L1,T7	L2	1	Y	Y	24	21	-3	5(T12-L4)	5	1.32	32	18.3655	N	N	60	8	3	5	2	N
2	F	Y	81	-3	N	56	36	31	67	18	32	2.8	N	N	2	T11,L1	L2	1	Y	Y	19	12	-7	6(T9-L2)	3	1.54	55	23.1911	Y	N	70	8	4	5	5	N
3	F	N	65	-2	N	17	34	19	53	24	11	0.4	N	N	1	L1		0	N	N			0		4	1.58	62.4	24.996	N	N	40	7	3	20	2.5	N
4	M	Y	81	-3.7	Y	23	46	12	58	25	15	1.3	N	N	2	L1		0	N	N			0		3	1.63	60	22.5827	N	N	45	7	4	2	4.2	Y
5	F	Y	81	-4.3	Y	26	41	16	57	45	56	3.4	N	N	2	L4	T12	1	N	Y	12	15	3	5(T12-L4)	10	1.44	46	22.1836	Y	N	20	8	4	8	3	Y
6	M	N	57	-1.6	N	20	33	12	45	29	15	1.2	N	N	1	L1		0	N	N			0		4	1.7	70	24.2215	N	N	50	7	3	2	3	Y
7	F	N	67	-2.1	N	12	23	14	37	6	6	0.7	N	N	1	L2		0	N	N			0		2	1.6	50	19.5312	N	N	20	7	2	2	2	Y
8	F	N	63	-2	N	12	33	19	52	9	12	4.8	N	N	2	L1		0	N	Y	12	15	3	5(T11-L3)	3	1.6	65	25.3906	N	N	20	7	4	1	4.8	Y
9	F	Y	73	-3	N	30	36	16	52	28	21	3.5	N	N	2	L1		0	N	N			0		4	1.56	60	24.6548	Y	N	50	8	4	3	3	Y
10	F	N	65	-3.7	Y	45	36	32	68	56	73	6	Y	Y	2	T11		0	N	N			0		3	1.4	44.1	22.5	N	N	60	8	4	3	3	N
11	F	Y	88	-3.7	Y	32	18	32	50	1	28	7	Y	Y	3	L2		0	N	Y	19	13	-6	6(T11-L4)	10	1.6	60	23.4375	N	N	50	7	4	3	2.5	N
12	F	Y	73	-3.2	Y	38	30	18	48	13	28	4.3	N	N	1	L2		0	N	N			0		5	1.47	49.3	22.8146	Y	Y	50	7	3	5	3	N
13	M	N	67	-3.7	Y	12	37	15	52	17	13	1.5	N	N	2	T12		0	N	N			0		2	1.7	73.9	25.5709	Y	Y	30	8	4	2	2	N
14	F	N	68	-3	N	12	29	21	50	15	20	1.2	N	N	2	L1		0	N	N			0		3	1.55	66	27.4714	Y	Y	45	7	3	2	3	N
15	F	Y	81	-3	N	15	38	15	53	25	14	4.1	N	N	3	L1		0	N	N			0		5	1.59	72.5	28.6777	Y	Y	30	7	3	1	4.8	N
16	F	Y	83	-4.7	Y	8	40	22	62	37	40	4.3	N	N	2	T12,L1,L3	L2	1	Y	Y	24	20	-4	7(T10-L4)	8	1.49	43.3	19.5036	N	N	80	7	4	6	3	Y
17	F	N	65	-3.7	Y	29	31	14	45	33	14	0.6	N	N	2	L3,L4		0	Y	N			0		3	1.49	49	22.0711	Y	N	60	7	4	3	3	N
18	F	Y	74	-3.7	Y	40	46	23	69	36	32	1.5	N	N	2	L1		0	N	Y	17	13	-4	6(T10-L3)	5	1.53	45	19.2234	N	N	50	8	4	5	1.5	Y
19	F	N	70	-3.9	Y	12	30	21	51	26	12	1	N	N	1	L1		0	N	Y	11	15	4	8(T9-L4)	4	1.54	57.8	24.3717	Y	N	30	8	4	5	3	Y
20	F	N	69	-3.7	Y	24	25	15	40	5	7	1	N	N	2	L2		0	N	N			0		2	1.67	80	28.6851	Y	N	50	7	4	10	5	Y
21	M	Y	81	-3.8	Y	21	26	15	41	30	35	3.7	N	N	2	T12		0	N	N			0		6	1.6	43.6	17.0312	N	N	30	7	4	5	3	Y
22	F	N	63	-4.2	Y	6	10	22	32	48	11	10	Y	Y	1	L2	L5	1	N	Y	32	27	-5	7(T11-L5)	8	1.45	40.7	19.3579	Y	N	60	8	3	2	3	Y
23	F	N	69	-2	N	33	23	18	41	3	15	2.3	N	N	1	L2		0	N	N			0		3	1.6	56.6	22.1094	Y	N	40	8	4	5	5	Y
24	F	N	56	-2	N	49	37	10	47	27	30	3.5	N	N	1	L1		0	N	N			0		5	1.53	55	23.4952	Y	Y	60	7	4	5	3.5	Y
25	F	Y	73	-3.7	Y	36	33	10	43	35	42	5.2	Y	N	2	L1,T7	T9	1	Y	N			0		4	1.48	60	27.3923	Y	Y	60	8	4	2	2	Y
26	F	N	70	-3.1	Y	12	38	16	54	60	31	1.5	N	N	2	T8		0	N	N			0		2	1.6	45	17.5781	N	N	80	8	4	3	3	N
27	F	Y	74	-4.5	Y	12	26	15	41	13	11	2	N	N	2	T10		0	N	Y	16.5	10	-6.5	6(T10-L3)	5	1.56	60	24.6548	N	N	50	8	3	2	3	Y
28	F	Y	73	-3	N	12	32	22	54	18	23	12	Y	Y	3	L1		0	N	N			0		2	1.46	60	28.1479	N	N	35	7	2	2	5	Y
29	F	Y	84	-3.7	Y	15	30	18	48	12	25	7.5	Y	N	2	L2,L3	T11	1	Y	Y	15	16	1	6(T10-L3)	3	1.41	45	22.6347	N	N	50	8	3	2	3.5	Y
30	M	Y	79	-2.5	N	44	31	18	49	20	17	6.5	Y	N	3	L2		0	N	N			0		5	1.7	66	22.8374	N	N	50	7	3	3	3	Y
31	F	Y	80	-3.7	Y	22	50	31	81	60	36	6	Y	Y	2	T5		0	N	N			0		7	1.6	65	25.3906	Y	N	45	7	2	5	3	N
32	F	Y	85	-4.2	Y	24	35	10	45	13	11	2.3	N	N	1	L1		0	N	N			0		2	1.57	60.3	24.4635	N	N	50	8	4	2	3.5	Y
33	F	N	70	-3.7	Y	37	40	17	57	24	31	3.7	N	N	2	T10		0	N	N			0		3	1.57	67.9	27.5468	N	N	60	7	2	2	3.5	Y
34	F	Y	74	-4	Y	62	35	11	46	45	64	2.2	N	N	2	T5,T6,T10		0	Y	N			0		3	1.55	63	26.2227	N	N	70	8	4	3	3	Y
35	F	N	59	-2	N	52	43	13	56	38	28	4.8	N	N	2	T12		0	N	N			0		4	1.53	71	30.3302	N	Y	30	8	3	3	3	Y
36	M	Y	82	-1.9	N	60	30	12	42	15	26	1.6	N	N	2	L1		0	N	N			0		5	1.71	69	23.597	N	N	30	8	3	3	2.5	Y
37	F	Y	74	-3.4	Y	48	34	15	49	46	39	3.2	N	N	3	T12		0	N	N			0		5	1.55	61	25.3902	Y	N	50	7	2	2	3	N
38	M	Y	83	-2	N	12	45	10	55	17	38	5.7	Y	N	3	L1		0	N	N			0		6	1.66	68	24.677	Y	N	50	7	2	5	3	Y
39	F	Y	79	-4	Y	12	20	15	35	5	42	7.5	Y	N	3	T12,L2		0	Y	N			0		4	1.67	78	27.968	N	Y	35	7	2	5	3	Y
40	F	Y	72	-3.9	Y	12	56	20	76	50	31	4.5	N	N	1	L1		0	N	N			0		2	1.65	67	24.6097	Y	N	40	7	3	2	2	Y
41	F	Y	76	-3.7	Y	65	48	24	72	62	41	0.1	N	N	1	L3	L1,T9	1	N	N			0		5	1.49	40.7	18.3325	N	N	60	7	2	1	4.8	Y
42	F	N	68	-2.5	N	23	30	21	51	20	26	3	N	N	1	T12		0	N	N			0		4	1.6	46.6	18.2031	N	N	30	7	3	3	3	Y
43	F	Y	72	-2.2	N	20	30	14	44	20	43	1.8	N	N	1	T12		0	N	N			0		2	1.50	55	24.4444	N	N	60	8	3	5	4.8	N
44	F	N	69	-3	N	12	44	11	55	56	45	4	N	N	3	T11,L4		0	Y	N			0		3	1.5	61	27.1111	N	Y	45	7	3	5	3	N
45	M	Y	81	-2.5	N	35	10	46	56	2	20	6	Y	Y	1	L1		0	N	N			0		3	1.63	55	20.7008	Y	N	45	7	3	2	2	Y
46	F	Y	75	-2.2	N	24	32	25	57	31	23	3.5	N	N	3	L1		0	N	N			0		4	1.6	50	19.5312	N	N	45	7	4	2	3	Y
47	F	Y	72	-3.3	Y	12	47	12	59	40	30	5.2	Y	N	3	L2		0	N	N			0		4	1.6	61	23.8281	N	N	80	7	4	10	5	Y
48	M	Y	73	-2	N	12	43	11	54	32	50	4.5	N	N	2	T12		0	N	Y	12	8	-4	5(T10-L2)	6	1.67	70	25.0995	N	N	90	8	3	5	3	Y
49	F	N	70	-3.4	Y	31	35	16	51	29	43	5.2	Y	N	3	T11,T12,L2		0	Y	Y	15	13	-2	6(T11-L4)	3	1.4	43	21.9388	N	N	50	7	4	1	4.2	Y
50	F	Y	74	-3	N	36	37	10	47	38	37	2	N	N	3	T12		0	N	Y	15	11	-4	5(T12-L4)	4	1.57	59	23.9361	N	N	45	7	5	2	3	Y
51	F	N	65	-2.3	N	52	27	17	44	15	18	3.7	N	N	2	L3		0	N	Y	12	9	-3	5(L1-L5)	4	1.47	50.3	23.2773	Y	N	40	8	4	3	3	N
52	F	N	62	-2.9	N	23	33	10	43	20	16	2.2	N	N	1	L1		0	N	N			0		7	1.68	73.9	26.1834	N	N	45	8	4	5	4.8	N
53	M	Y	88	-2.7	N	12	20	12	32	10	11	2.1	N	N	3	L2		0	N	N			0		3	1.7	61	21.1073	N	N	60	7	4	5	5	N
54	F	N	69	-2.4	N	20	33	22	55	23	27	4	N	N	2	L1		0	N	N			0		4	1.59	71	28.0843	N	Y	50	7	3	5	3.5	N
55	F	N	60	-2.5	N	47	35	14	49	23	11	4.1	N	N	2	L1		0	N	Y	21	21	0	5(T6-T10)	8	1.45	45	21.4031	Y	N	50	7	4	3	3	Y
56	F	N	63	-2.5	N	12	27	21	48	8	9	3.4	N	N	1	L1		0	N	N			0		4	1.55	60	24.974	N	N	35	7	4	5	3	N
57	F	Y	74	-3.9	Y	23	27	28	55	10	17	6	Y	Y	2	T11,L1	L2	1	Y	N			0		3	1.55	60.3	25.0989	N	N	30	7	4	5	1.5	N
58	F	N	66	-3.3	Y	22	42	16	58	25	40	3.3	N	N	1	T12		0	N	N			0		2	1.7	67.3	23.2872	N	N	80	7	4	1	4.2	Y
59	F	Y	78	-3.7	Y	31	31	29	60	16	37	4	N	N	2	L1		0	N	N			0		6	1.61	63	24.3046	Y	N	90	7	3	2	3	Y
60	F	N	55	-3.3	Y	12	33	13	46	20	37	3.6	N	N	1	T9		0	N	Y	13	13	0	5(T12-L1-L4)	4	1.53	70	29.903	N	Y	50	8	4	5	5	Y
61	F	N	63	-3	N	27	44	26	70	55	47	2.1	N	N	3	T11		0	N	Y	15	6	-9	4(L1-L4)	5	1.62	70	26.6728	N	N	40	8	4	3	3	Y
62	F	N	67	-2	N	32	43	21	64	35	27	3	N	N	2	L2		0	N	N			0		6	1.6	65	25.3906	N	N	45	7	3	2	5	Y
63	F	N	65	-2.5	N	34	37	28	65	20	10	3.8	N	N	1	L1		0	N	N			0		3	1.65	56.6	20.7897	N	N	50	8	4	10	5	Y
64	F	Y	81	-4.2	Y	12	35	12	47	24	10	5.2	Y	N	2	L3		0	N	N			0		4	1.53	52	22.2137	Y	N	60	6	2	5	3	Y
65	F	Y	79	-3	N	22	42	12	54	8	14	4.5	N	N	2	L1		0	N	N			0		5	1.52	52	22.5069	N	N	70	6	1	2	3.5	Y
66	F	Y	86	-3.7	Y	13	43	15	58	50	50	7.2	Y	N	1	T6,T8		0	Y	N			0		8	1.48	59	26.9357	Y	N	30	7	3	2	3.5	Y
67	M	Y	87	-2.5	N	23	22	26	48	5	36	6.2	Y	Y	3	L1		0	N	Y	13	11	-2	5(L1-L5)	5	1.68	61	21.6128	N	N	20	7	3	3	3	N
68	M	Y	75	-2.5	N	53	36	24	60	30	64	14.5	Y	Y	1	L4,L5		0	Y	N			0		4	1.6	57.8	22.5781	N	N	25	8	3	5	3	Y
69	F	N	64	-4.5	Y	28	30	13	43	26	37	5.5	Y	N	2	T11,T12,L1,L2		0	Y	Y	20	12	-8	4(T11-L2)	2	1.66	50	18.1449	N	N	50	7	4	1	4.2	Y
70	F	N	70	-2.1	N	45	45	12	57	40	46	4.9	N	N	2	T12		0	N	N			0		6	1.46	60.5	28.3824	Y	Y	45	7	3	3	3	N
71	F	Y	72	-2.5	N	42	32	10	42	30	40	0.5	N	N	1	L2,L5		0	Y	Y	23	23	0	6(T5-T10)	4	1.45	45	21.4031	N	N	35	7	2	3	2.5	Y
72	F	N	52	-1.8	N	32	22	15	37	3	11	1	N	N	1	L1		0	N	N			0		3	1.6	55	21.4844	N	N	60	6	4	5	3	N
73	F	Y	71	-3.3	Y	55	48	36	84	60	36	0.6	N	N	2	L2		0	N	N			0		4	1.57	53	21.5019	Y	N	60	8	4	2	3	Y
74	F	Y	79	-4.7	Y	36	41	22	63	12	52	8.5	Y	Y	2	T12		0	N	N			0		4	1.52	64	27.7008	Y	N	30	7	3	5	5	Y
75	F	Y	73	-3	N	56	34	10	44	33	15	2	N	N	2	L3		0	N	N			0		6	1.65	63.2	23.214	N	N	60	7	2	2	2	Y
76	F	Y	75	-3	N	13	40	26	66	30	23	9.5	Y	Y	2	T12,L1		0	Y	N			0		3	1.51	71	31.139	N	N	50	6	2	1	4.8	Y
77	F	N	69	-4.2	Y	17	30	22	52	31	30	4.6	N	N	3	T12,L1	L3	1	Y	Y	16	19	3	5(T12-L5)	3	1.6	62.1	24.2578	N	N	90	7	4	5	3	Y
78	F	Y	77	-2.8	N	12	26	18	44	17	13	1.2	N	N	3	L1		0	N	N			0		6	1.50	49	21.7778	Y	N	50	7	3	5	3.5	Y
79	F	Y	81	-3.8	Y	12	41	16	57	26	28	7.5	Y	N	2	L1,L2,L3,L4		0	Y	N			0		4	1.56	51	20.9566	Y	N	35	7	3	3	3	Y
80	F	N	57	-2	N	33	32	21	53	22	25	4.3	N	N	1	T12		0	N	N			0		3	1.59	50	19.7777	Y	N	45	7	4	3	3	Y
81	F	N	63	-4	Y	41	41	13	54	54	67	0.4	N	N	2	T7		0	N	N			0		4	1.53	43	18.369	Y	N	30	7	3	5	5	N
82	F	N	70	-3	N	35	51	25	76	60	50	2.3	N	N	2	T8		0	N	N			0		5	1.68	57.8	20.479	Y	N	80	8	4	3	3	N
83	F	N	62	-2.3	N	12	34	15	49	14	16	4.3	N	N	3	L1		0	N	N			0		6	1.67	74	26.5338	N	N	90	8	4	2	5	N
84	F	N	56	-2.1	N	35	42	33	75	40	44	0.7	N	N	2	L2		0	N	N			0		4	1.57	43.6	17.6883	N	N	50	8	3	5	3	N
85	F	Y	75	-3.7	Y	17	41	12	53	32	38	4.5	N	N	3	L1		0	N	N			0		3	1.65	55	20.202	Y	N	50	7	2	2	3.5	Y
86	F	N	61	-1.9	N	12	27	20	47	21	26	3.2	N	N	2	T12		0	N	N			0		4	1.6	62.1	24.2578	Y	N	40	7	4	3	3	N
87	F	Y	74	-3.7	Y	30	26	32	58	22	12	4.4	N	N	1	T12		0	N	Y	15	15	0	4(T6-T9)	5	1.6	45	17.5781	Y	N	45	8	4	3	3	Y
88	F	Y	76	-3.8	Y	24	23	25	48	34	60	10.7	Y	Y	3	T11,T12,L4		0	Y	N			0		5	1.55	62	25.8065	N	Y	45	7	4	2	3	Y
89	F	Y	78	-3	N	32	36	20	56	19	25	4.2	N	N	3	L1		0	N	N			0		4	1.48	46.2	21.092	N	N	55	7	3	3	2.5	Y
90	F	N	70	-3	N	26	43	12	55	35	38	2.5	N	N	2	T10		0	N	N			0		8	1.5	41.8	18.5778	N	N	60	8	4	2	2	Y
91	F	N	62	-3.3	Y	24	49	17	66	32	21	3.5	N	N	1	L3		0	N	N			0		3	1.55	62	25.8065	Y	N	40	7	4	3	3	N
92	F	Y	79	-3	N	17	44	15	59	29	22	2	N	N	2	L2,L4		0	Y	N			0		4	1.6	60	23.4375	Y	N	30	8	4	2	5	Y
93	F	Y	72	-2.4	N	12	40	16	56	19	25	3.5	N	N	1	L1		0	N	Y	11	10	-1	3(L1-L3)	2	1.67	61	21.8724	Y	N	20	7	5	5	3	Y
94	F	Y	79	-3	N	43	17	32	49	17	29	3.3	N	N	2	L1		0	N	N			0		4	1.57	64	25.9645	Y	N	35	7	4	2	3.5	Y
95	F	Y	79	-2.8	N	45	32	17	49	21	40	5.2	Y	N	2	L3		0	N	N			0		4	1.41	43	21.6287	Y	N	50	6	3	2	3.5	N
96	F	Y	76	-3	N	12	41	17	58	33	36	3.2	N	N	2	L1		0	N	N			0		6	1.5	57	25.3333	N	N	45	8	4	3	3	N
97	F	Y	82	-3.7	Y	14	56	12	68	70	70	2	N	N	2	L1		0	N	N			0		3	1.37	40.3	21.4716	N	N	35	8	4	3	3	N
98	M	N	67	-2	N	31	30	10	40	11	11	3.7	N	N	1	L1		0	N	N			0		2	1.7	68	23.5294	N	N	60	6	1	3	2.5	Y
99	F	N	68	-2.5	N	50	42	13	55	30	29	4.5	N	N	2	T11		0	N	N			0		2	1.66	61	22.1367	N	N	40	7	3	5	3	Y
100	F	N	69	-2.9	N	13	30	25	55	35	32	1.2	N	N	3	L1		0	N	Y	11	7	-4	4(L1-L4)	4	1.51	71	31.139	N	Y	45	8	4	2	3.5	Y
101	M	N	60	-1.7	N	17	24	16	40	26	34	3.3	N	N	3	T12		0	N	N			0		8	1.65	68	24.977	N	N	30	6	4	2	2	Y
102	F	N	59	-1.7	N	21	28	15	43	25	25	2	N	N	1	T12		0	N	N			0		6	1.61	58	22.3757	N	N	80	8	4	1	4.8	Y
103	F	N	68	-3.7	Y	29	23	11	34	18	60	7.8	Y	N	2	T8,T11,L1L2	T7	1	Y	N			0		8	1.55	62	25.8065	N	N	75	8	3	5	3	Y
104	F	Y	77	-3.5	Y	24	50	20	70	36	32	3.2	N	N	2	T7		0	N	N			0		5	1.5	57.2	25.4222	N	N	50	6	2	3	3	Y
105	F	Y	79	-3.5	Y	64	33	11	44	21	31	3.6	N	N	2	L1		0	N	N			0		4	1.56	58	23.833	Y	N	45	8	4	2	3	N
106	M	N	62	-1.2	N	14	32	15	47	25	25	4.6	N	N	3	T11,T12		0	Y	N			0		3	1.68	66.5	23.5615	N	N	45	7	2	2	3	Y
107	F	Y	71	-3	N	16	51	20	71	22	36	5.1	Y	Y	2	L1		0	N	N			0		3	1.41	43	21.6287	N	N	30	6	2	2	2	Y
108	M	Y	76	-4.7	Y	12	40	15	55	34	35	3	N	N	3	T12,L5		0	Y	N			0		5	1.7	65	22.4913	N	N	30	7	3	5	3	Y
109	M	N	69	-2.5	N	35	28	21	49	20	43	6.2	Y	Y	1	L4		0	N	N			0		5	1.71	75	25.6489	N	N	60	7	2	1	4.8	N
110	M	Y	83	-2	N	40	35	10	45	20	22	3.7	N	N	2	L1		0	N	Y	11	9	-2	4(L1-L4)	5	1.69	60	21.0077	N	N	45	7	4	3	3	N
111	F	N	68	-4.8	Y	12	32	13	45	14	22	4.5	N	N	3	T12,L1		0	Y	N			0		3	1.56	56.1	23.0523	N	N	55	8	4	5	4.8	Y
112	F	N	63	-3	N	14	25	15	40	26	23	4.5	N	N	1	L1		0	N	N			0		3	1.5	56	24.8889	N	N	50	7	2	2	3	N
113	F	N	66	-3.7	Y	33	38	23	61	29	35	1.2	N	N	2	T11,T12,L1,L4	T9	1	Y	N			0		5	1.6	62	24.2188	N	Y	50	7	2	2	3	Y
114	F	N	62	-3	N	51	26	12	38	40	29	5.5	Y	N	2	T10,L2		0	Y	Y	18.5	9.5	-9	5(T10-L2)	3	1.58	57.2	22.913	N	N	30	7	4	5	1.5	Y
115	F	N	67	-2.5	N	12	45	20	65	36	47	5.4	Y	Y	2	L1		0	N	N			0		2	1.59	49.3	19.5008	N	N	50	7	2	5	3	Y
116	F	N	62	-1.7	N	30	45	22	67	22	31	3.5	N	N	1	L1		0	N	N			0		3	1.53	71	30.3302	Y	Y	30	8	3	10	5	Y
117	F	N	66	-2.7	N	35	38	19	57	28	56	8.2	Y	N	1	T12,L2		0	Y	Y	16.5	11.5	-5	5(T11-L3)	4	1.48	49	22.3703	N	N	45	8	3	5	3	Y
118	F	Y	71	-3.3	Y	37	38	13	51	30	34	1.1	N	N	1	L1		0	N	N			0		5	1.56	59	24.2439	N	N	40	7	4	1	4.2	Y
119	F	Y	78	-3	N	24	39	23	62	27	50	6	Y	Y	1	L1		0	N	N			0		6	1.52	50	21.6413	N	N	40	8	4	2	3	Y
120	F	Y	73	-2.5	N	23	30	18	48	33	35	1.1	N	N	3	T11,T12,L1,L3		0	Y	N			0		5	1.51	54	23.6832	Y	Y	45	7	4	2	3	N
121	F	Y	77	-3	N	12	26	16	42	21	26	4.5	N	N	3	L1		0	N	N			0		3	1.64	57.8	21.4902	N	N	20	7	3	5	3.5	Y
122	F	Y	74	-3.3	Y	36	38	21	59	35	35	4.2	N	N	1	L3		0	N	N			0		2	1.67	78	27.968	Y	Y	50	7	3	3	3	Y
123	F	N	62	-3.8	Y	61	42	16	58	35	24	3	N	N	2	L3,L4	T12	1	Y	N			0		4	1.5	43.6	19.3778	Y	N	40	8	4	3	3	Y
124	M	N	68	-1.7	N	43	38	20	58	22	43	6.5	Y	Y	2	L1		0	N	N			0		3	1.65	67	24.6097	N	N	35	8	4	5	5	N
125	F	Y	76	-3	N	12	48	15	63	35	37	2.2	N	N	3	T12,L1		0	Y	Y	18.5	18.5	0	4(T4-T7)	6	1.49	40.7	18.3325	N	N	50	8	2	3	3	N
126	F	Y	73	-3.3	Y	38	42	21	63	42	40	2.8	N	N	1	T12		0	N	Y	19.5	11.5	-8	4(T12-L3)	8	1.6	46.6	18.2031	N	N	50	8	3	2	5	Y
127	F	N	69	-3.1	Y	25	37	14	51	36	38	2.5	N	N	3	T11		0	N	N			0		7	1.50	55	24.4444	N	N	55	8	4	5	3	N
128	M	Y	85	-3	N	19	40	16	56	16	38	7.4	Y	N	1	T12,L1,L3,L4		0	Y	Y	19.5	12	-7.5	5(T11-L3)	3	1.68	62.3	22.0734	N	N	70	7	4	2	3.5	Y
129	M	Y	77	-1.7	N	67	43	16	59	34	35	3	N	N	1	L2		0	N	N			0		5	1.7	65	22.4913	Y	N	45	7	3	2	5	Y
130	F	Y	78	-3	N	49	36	27	63	45	47	4.1	N	N	2	L1	T12	1	N	Y	29	24	-5	5(T11-L3)	3	1.5	51	22.6667	N	N	25	7	4	5	3	N
131	F	Y	86	-3.9	Y	26	30	18	48	28	24	8.2	Y	N	3	T12		0	N	N			0		5	1.55	54	22.4766	N	N	45	7	3	2	3	Y
132	F	N	64	-5.3	Y	10	35	12	47	32	45	0.8	N	N	2	L3	T11	1	N	N			0		6	1.6	61	23.8281	N	N	35	6	2	3	2	Y
133	F	N	64	-0.9	N	72	27	21	48	21	19	4.2	N	N	1	T12		0	N	N			0		5	1.58	57	22.8329	Y	Y	50	7	3	2	3	Y
134	F	N	53	-1.7	N	61	38	24	62	36	27	1.4	N	N	2	T12		0	N	N			0		5	1.58	62.4	24.996	N	N	45	8	4	5	3	Y
135	F	Y	73	-3.7	Y	50	40	16	56	32	11	4.1	N	N	1	L1,L3	T12	1	Y	N			0		1	1.44	46	22.1836	N	N	80	7	3	4	5	Y
136	F	Y	80	-3.8	Y	22	32	19	51	34	34	3	N	N	2	T12		0	N	Y	27	15	-12	5(T9-L1)	5	1.53	48	20.5049	Y	N	45	8	3	2	3	Y
137	F	N	70	-2.7	N	12	30	18	48	24	20	2.5	N	N	1	L1,L2,L3		0	Y	N			0		5	1.4	44.1	22.5	N	N	55	8	4	2	3.5	N
138	F	Y	80	-2.6	N	36	30	25	55	10	12	6.8	Y	Y	1	L2		0	N	N			0		4	1.6	58	22.6562	N	Y	45	7	3	2	3	Y
139	F	N	61	-3.2	Y	13	52	16	68	42	12	2.1	N	N	2	L1,L2,L3,L4		0	Y	N			0		3	1.7	73.9	25.5709	N	N	60	8	5	3	3	Y
140	F	Y	79	-3.1	Y	12	33	19	52	24	16	4.2	N	N	1	T11		0	N	N			0		5	1.51	54	23.6832	Y	N	50	8	2	2	3	Y
141	F	N	70	-3.1	Y	28	28	21	49	25	31	0.6	N	N	1	T12		0	N	N			0		6	1.49	43.3	19.5036	N	N	45	8	4	2	2	Y
142	F	Y	76	-3.7	Y	15	46	13	59	45	12	2.6	N	N	2	T12,T11,L1		0	Y	Y	18.5	14	-4.5	5(T9-L1)	4	1.5	58	25.7778	N	N	40	7	3	3	3	Y
143	F	N	54	-1.9	N	73	28	15	43	32	64	1.8	N	N	2	T12		0	N	N			0		5	1.47	50	23.1385	N	N	30	6	2	2	3.5	Y
144	F	Y	73	-3.9	Y	25	32	23	55	26	15	1.3	N	N	3	L1		0	N	N			0		3	1.53	45	19.2234	N	N	20	8	4	2	3.5	Y
145	M	N	68	-2	N	14	38	17	55	30	40	6	Y	N	2	L2		0	N	N			0		5	1.67	80	28.6851	Y	Y	50	6	2	3	3	Y
146	F	N	66	-1.9	N	50	38	19	57	40	35	2.3	N	N	1	L2		0	N	N			0		8	1.6	43.6	17.0312	N	N	60	7	4	3	2.5	N
147	F	Y	73	-3.5	Y	16	13	24	37	4	26	5.5	Y	Y	2	L1,L2,L4		0	Y	N			0		2	1.53	55	23.4952	Y	N	60	8	4	1	4.8	Y
148	F	Y	79	-3.7	Y	12	48	17	65	16	51	9.5	Y	N	2	T11,L1,L2		0	Y	Y	16	12	-4	7(T8-L2)	4	1.48	52	23.74	Y	N	40	6	2	3	3	Y
149	F	N	67	-2.5	N	46	34	19	53	25	22	1.7	N	N	2	L1		0	N	N			0		5	1.48	70	31.9576	Y	Y	60	8	3	5	1.5	Y
150	F	N	66	-4.2	Y	5	26	24	50	16	31	0.6	N	N	2	T8,L1,L2	L3	1	Y	Y	6.5	16	9.5	4(T12-L3)	3	1.52	53	22.9398	N	Y	45	8	4	2	3	Y
151	F	Y	71	-3.4	Y	12	34	14	48	26	28	3.3	N	N	1	T12		0	N	N			0		2	1.6	45	17.5781	N	N	80	7	4	10	5	Y
152	F	Y	80	-3.7	Y	12	32	13	45	20	8	3	N	N	1	L1,L3		0	Y	Y	12.5	11.5	-1	4(L1-L4)	5	1.6	50	19.5312	N	N	50	7	3	5	3	Y
153	M	N	50	-1.6	N	60	44	12	56	25	22	0.2	N	N	2	L1,L3		0	Y	N			0		4	1.73	63	21.0498	N	Y	45	8	4	2	3	Y
154	F	Y	71	-3.7	Y	19	17	30	47	20	48	0.3	N	N	2	L3,L4		0	Y	Y	13.5	12.5	-1	5(T11-L3)	8	1.41	45	22.6347	N	N	30	6	2	2	3	Y
155	F	Y	83	-3.2	Y	12	40	25	65	31	44	2	N	N	1	T12,L1		0	Y	N			0		3	1.6	60	23.4375	N	N	45	7	4	5	5	N
156	F	N	63	-2	N	15	22	18	40	5	19	5.4	Y	N	1	L2		0	N	N			0		5	1.6	65	25.3906	Y	Y	30	8	4	5	3.5	N
157	F	N	67	-2.2	N	12	47	22	69	54	26	3.7	N	N	2	T12		0	N	N			0		7	1.57	60.3	24.4635	N	N	60	7	2	3	3	Y
158	F	Y	78	-3.9	Y	32	44	20	64	36	26	2	N	N	1	T11,L1,L2,L3,L4		0	Y	N			0		4	1.7	67.9	23.4948	N	N	45	7	2	3	3	Y
159	F	Y	81	-3.7	Y	12	38	14	52	22	20	3.2	N	N	2	L3		0	N	N			0		4	1.65	63	23.1405	N	N	55	7	4	3	3	Y
160	F	Y	76	-2.8	N	23	38	19	57	26	20	4	N	N	1	L1		0	N	N			0		2	1.53	71	30.3302	N	N	50	8	3	5	5	Y
161	F	N	68	-3.4	Y	12	36	25	61	47	63	0.7	N	N	2	T10,T12		0	Y	N			0		5	1.48	49	22.3703	N	N	30	8	4	3	3	Y
162	M	Y	84	-2.7	N	12	32	16	48	15	32	1.2	N	N	1	L2		0	N	Y	16	13	-3	4(L1-L4)	4	1.65	64	23.5078	N	N	50	7	1	2	5	Y
163	F	Y	81	-2.5	N	16	25	17	42	18	39	1	N	N	2	T8,L5		0	Y	N			0		3	1.52	50	21.6413	N	N	30	7	4	5	3	Y
164	F	N	69	-2.5	N	12	35	19	54	33	22	3	N	N	1	L2,L3		0	Y	N			0		2	1.53	48	20.5049	N	N	45	7	4	2	3.5	Y
165	F	N	69	-2.5	N	12	36	13	49	16	19	4	N	N	2	T12,L1,L2		0	Y	Y	19	20	1	5(T11-L3)	2	1.64	57.8	21.4902	N	N	40	7	3	2	3.5	Y
166	F	Y	87	-4.2	Y	12	29	16	45	12	21	4.5	N	N	2	L1,L3		0	Y	N			0		4	1.67	78	27.968	N	Y	40	7	2	3	3	Y
167	F	N	60	-3.2	Y	33	49	20	69	49	32	4.5	N	N	2	T12,L2		0	Y	N			0		4	1.5	43.6	19.3778	N	N	55	7	3	3	3	Y
168	F	N	66	-3.2	Y	24	42	20	62	23	38	4.6	N	N	2	L1		0	N	N			0		3	1.49	40.7	18.3325	N	N	20	7	4	3	2.5	Y
169	F	Y	84	-3.7	Y	12	37	14	51	30	14	3.5	N	N	2	L2		0	N	N			0		4	1.6	46.6	18.2031	N	N	50	7	2	5	3	Y
170	F	N	55	-1.7	N	37	38	10	48	39	12	2.5	N	N	1	L1		0	N	N			0		2	1.50	55	24.4444	N	N	40	6	4	2	2	Y
171	F	Y	71	-3.1	Y	31	42	30	72	52	21	3.2	N	N	2	T12		0	N	N			0		2	1.48	52.3	23.8769	N	N	35	7	1	3	3	Y
172	F	N	58	-3.2	Y	12	26	22	48	13	10	3.5	N	N	1	L2		0	N	N			0		7	1.50	70	31.1111	Y	Y	50	7	4	2	5	Y
173	F	Y	80	-3.2	Y	12	44	11	55	45	53	1	N	N	3	T11		0	N	Y	11	8	-3	5(T10-L2)	2	1.63	55	20.7008	N	N	45	7	4	2	3.5	N
174	F	N	64	-2.1	N	12	44	16	60	39	42	1.5	N	N	1	T12		0	N	N			0		3	1.6	50	19.5312	N	N	40	8	3	2	3.5	Y
175	F	Y	86	-3.7	Y	6	40	16	56	50	73	8.9	Y	N	2	T12	T11	1	N	N			0		4	1.6	61	23.8281	N	N	60	8	3	3	3	Y
176	F	Y	83	-4.7	Y	20	46	10	56	40	21	2.1	N	N	2	L1,L2,L3,L4		0	Y	N			0		4	1.57	60	24.3418	N	Y	60	8	3	5	4.8	Y
177	F	Y	75	-5.3	Y	15	39	19	58	28	12	2.5	N	N	3	L2		0	N	N			0		4	1.4	43	21.9388	N	N	30	7	1	5	5	Y
178	M	Y	83	-3	N	48	45	30	75	36	36	1.3	N	N	2	T11,L1	T9	1	Y	N			0		2	1.69	62.8	21.988	N	N	20	7	3	5	3	Y
179	M	Y	78	-2.4	N	23	17	30	47	11	36	4.6	N	N	2	T12		0	N	N			0		4	1.63	61.2	23.0344	N	N	20	7	2	2	4.2	Y
180	M	Y	88	-1.6	N	12	32	16	48	18	11	4.5	N	N	1	L1	L3	1	N	Y	30	21	-9	4(T12-L3)	3	1.68	73.9	26.1834	N	N	50	7	4	5	4.8	Y
181	F	Y	82	-3.2	Y	36	47	21	68	37	12	3.8	N	N	1	L2		0	N	N			0		4	1.6	61	23.8281	N	N	60	7	3	5	5	Y
182	M	N	68	-3.4	Y	14	40	12	52	20	23	1.5	N	N	2	L1		0	N	N			0		2	1.59	52	20.5688	N	N	50	8	3	2	4.2	Y
183	F	Y	74	-3.7	Y	12	17	14	31	14	19	8.1	Y	N	1	L4	L1	1	N	N			0		5	1.5	60	26.6667	N	N	30	8	3	4	4	N
184	F	N	61	-3.8	Y	6	41	29	70	27	30	0.1	N	N	1	T6,T7,T12,L1,L2,L3	L4	1	Y	N			0		4	1.55	60.3	25.0989	N	N	45	8	4	5	4.8	Y
185	F	Y	73	-4.2	Y	12	38	10	48	32	34	0.4	N	N	1	L1		0	N	N			0		4	1.6	58	22.6562	Y	N	45	8	5	2	3	Y
186	F	Y	83	-3.9	Y	19	36	37	73	45	72	6.3	Y	Y	2	L1	L2	1	N	N			0		5	1.53	70	29.903	N	N	60	8	4	5	5	Y
187	F	Y	73	-3.7	Y	12	53	15	68	50	17	8.1	Y	N	1	L2		0	N	N			0		6	1.6	52.3	20.4297	N	N	40	7	3	5	3	Y
188	F	Y	73	-3.2	Y	26	30	12	42	22	18	3.1	N	N	2	L1		0	N	N			0		4	1.6	52.3	20.4297	N	N	60	8	3	2	4.2	Y
189	F	N	69	-3.1	Y	12	40	15	55	27	35	0.7	N	N	1	T12,L3		0	Y	N			0		5	1.58	56	22.4323	Y	Y	50	8	4	2	3	Y
190	F	Y	73	-2.8	N	20	38	19	57	17	27	7.1	Y	N	1	T12,L4		0	Y	N			0		4	1.6	52.8	20.625	N	N	80	7	3	5	5	Y
191	M	Y	75	-2.2	N	31	35	13	48	22	46	4.2	N	N	2	T8,T12		0	Y	N			0	4	3	1.72	80	27.0416	Y	Y	50	7	3	10	4	N
192	M	Y	85	-2.5	N	12	35	12	47	28	27	3.1	N	N	1	L2		0	N	N			0		1	1.61	60	23.1473	N	N	30	8	3	5	3	Y
193	F	N	70	-4.8	Y	12	42	15	57	36	41	0.1	N	N	2	T9,T12		0	Y	N			0		3	1.45	43.3	20.5945	N	N	45	7	4	2	4.2	Y
194	F	Y	74	-3.1	Y	12	36	15	51	38	42	1.4	N	N	2	T8,T10,T12		0	Y	N			0		7	1.53	52	22.2137	N	N	60	8	4	5	5	Y
195	M	Y	71	-3.1	Y	12	38	19	57	43	48	4.4	N	N	2	L1		0	N	N			0		4	1.66	58.3	21.1569	N	N	55	7	2	3	3	Y
196	F	Y	75	-3.8	Y	24	18	28	46	5	15	0.2	N	N	3	L1,L3		0	Y	Y	18.5	10	-8.5	5(L1-L5)	5	1.58	51	20.4294	N	N	50	8	4	2	5	N
197	M	Y	88	-3.5	Y	13	26	25	51	47	50	0.2	N	N	3	T12,L1	L5	1	Y	Y	11	17	6	6(T12-L5)	4	1.62	56	21.3382	N	N	30	8	4	5	3	N
198	F	Y	83	-4.2	Y	10	30	27	57	48	57	4.7	N	N	3	T12	T11	1	N	Y	19	20.5	1.5	5(T12-L4)	5	1.6	60	23.4375	Y	N	45	7	4	2	3	Y
199	F	Y	72	-2.4	N	23	37	17	54	25	28	3.2	N	N	2	T11		0	N	N			0		4	1.46	60.5	28.3824	N	Y	30	8	3	3	3	N
200	F	Y	82	-3.7	Y	12	51	15	66	40	26	9.3	Y	N	1	L1		0	N	N			0		5	1.6	55	21.4844	N	N	40	7	3	5	3	N
201	M	Y	89	-2.6	N	12	28	21	49	17	36	2	N	N	1	L3		0	N	N			0		4	1.64	65	24.1672	N	N	40	7	3	2	3.5	Y
202	F	Y	74	-4.3	Y	13	56	31	87	62	46	0.6	N	N	2	T7		0	N	N			0		4	1.72	67.9	22.9516	N	N	20	7	4	3	3	Y
203	F	Y	78	-2.3	N	15	38	32	70	37	22	2.1	N	N	1	L3,L4,L5		0	Y	N			0		3	1.65	63.2	23.214	N	N	50	8	5	3	3	Y
204	F	Y	76	-3.9	Y	24	28	23	51	20	56	1.6	N	N	3	L1,L2		0	Y	Y	17.5	15	-2.5	5(L1-L5)	2	1.51	71	31.139	N	Y	40	7	3	3	2.5	Y
205	F	Y	73	-3.8	Y	13	40	17	57	35	45	3.4	N	N	2	L1	T12	1	N	N			0		4	1.6	62.1	24.2578	N	N	35	7	1	5	3	Y
206	M	Y	86	-2.8	N	12	41	11	52	39	22	4.8	N	N	2	L3		0	N	N			0		3	1.75	69	22.5306	N	Y	45	7	3	2	3	Y
207	M	Y	79	-2.2	N	12	28	16	44	18	34	2	N	N	2	L3		0	N	N			0		2	1.66	70	25.4028	N	N	60	8	4	2	3.5	N
208	F	N	70	-2.4	N	24	40	10	50	20	20	4.5	N	N	1	L4		0	N	N			0		3	1.56	60	24.6548	N	Y	50	8	4	2	3	Y
209	F	Y	78	-2.5	N	13	42	10	52	18	12	3	N	N	2	T12,L1		0	Y	N			0		4	1.66	70	25.4028	N	N	50	8	4	2	3	Y
210	F	N	58	-2	N	15	31	10	41	40	62	0.2	N	N	2	T7		0	N	N			0		4	1.67	74	26.5338	N	N	50	8	4	3	3	N
211	M	Y	75	-2.5	N	13	25	18	43	20	40	3.2	N	N	1	L2		0	N	N			0		8	1.57	54	21.9076	N	N	40	7	2	3	3	N
212	M	N	64	-1.5	N	12	51	11	62	62	28	4.5	N	N	1	T11		0	N	N			0		1	1.6	45	17.5781	N	N	60	7	4	5	3	Y
213	F	Y	72	-3.1	Y	12	25	27	52	23	34	5.5	Y	Y	1	L3		0	N	N			0		3	1.59	55	21.7555	Y	N	50	7	3	2	2	Y
214	F	Y	85	-3.8	Y	12	45	12	57	31	13	1.3	N	N	3	T8		0	N	N			0		7	1.48	46.2	21.092	N	Y	40	8	4	2	2	Y
215	F	Y	78	-3.2	Y	12	33	21	54	40	18	1.8	N	N	1	L2		0	N	N			0		4	1.69	72	25.2092	Y	N	45	7	4	2	3	N
216	M	Y	83	-2	N	12	39	14	53	40	31	3.5	N	N	2	L1		0	N	N			0		3	1.65	68	24.977	N	N	55	8	3	3	3	Y
217	F	Y	84	-2.5	N	12	44	23	67	43	45	6.2	Y	Y	2	T11,T12		0	Y	N			0		4	1.58	55	22.0317	N	N	70	7	3	5	4.8	Y
218	F	N	61	-1.9	N	12	38	24	62	27	22	1.1	N	N	1	T11,T12		0	Y	N			0		4	1.6	60	23.4375	N	N	60	7	4	2	3	Y
219	F	Y	80	-4	Y	33	36	21	57	33	38	5.0	Y	Y	1	L1		0	N	N			0		5	1.6	62.1	24.2578	Y	N	45	7	4	2	3	N
220	M	Y	75	-3	N	12	21	28	49	33	35	10	Y	Y	2	L1		0	N	N			0		6	1.67	68	24.3824	N	N	50	8	4	2	4.2	Y
221	F	N	55	-2.1	N	12	37	11	48	37	35	1.4	N	N	2	T12		0	N	N			0		5	1.41	43	21.6287	N	N	40	8	4	5	4.8	N
222	F	Y	74	-2.6	N	24	25	17	42	30	52	3.1	N	N	3	T12,T11,L1		0	Y	N			0		4	1.57	59	23.9361	N	Y	50	8	5	2	3	Y
223	F	Y	72	-4.8	Y	12	36	40	76	55	55	5.2	Y	Y	3	T6,T7,T8,T9,T10,T11,T12,L1		0	Y	N			0		3	1.37	40.3	21.4716	N	Y	40	6	3	3	3	Y
224	F	Y	85	-3.8	Y	54	35	11	46	34	35	5.8	Y	N	2	L1,L3		0	Y	N			0		4	1.7	68	23.5294	N	N	45	8	4	2	5	N
225	M	N	61	-1.5	N	13	51	12	63	25	24	9.1	Y	N	2	L1		0	N	N			0		5	1.66	61	22.1367	N	N	45	7	3	5	3	Y
226	F	Y	84	-4.2	Y	12	42	25	67	25	26	6.5	Y	Y	2	T12		0	N	N			0		2	1.61	58	22.3757	N	N	20	7	2	2	3.5	Y
227	F	Y	84	-3.7	Y	13	43	24	67	50	54	6.6	Y	Y	3	T12		0	N	Y	20	11	-9	5(L1-L5)	3	1.55	62	25.8065	N	N	20	6	1	2	3.5	Y
228	F	N	68	-2.7	N	12	53	20	73	48	56	4.6	N	N	2	T8,L2		0	Y	N			0		5	1.51	62	27.1918	N	N	50	7	1	3	3	Y
229	M	Y	82	-3.2	Y	12	29	17	46	9	21	3	N	N	2	L1,L2		0	Y	Y	13.5	8	-5.5	5(T12-L4)	3	1.7	64.5	22.3183	N	N	60	8	4	3	3	Y
230	M	Y	80	-2.8	N	12	45	13	58	40	42	5.4	Y	N	1	L2		0	N	N			0		8	1.61	56	21.6041	N	N	50	7	4	3	2.5	Y
231	F	N	62	-3.7	Y	30	41	12	53	24	30	7.1	Y	N	1	L2	T11,T12	1	N	N			0		4	1.59	55	21.7555	Y	Y	45	8	3	2	3.5	N
232	F	Y	79	-3.7	Y	12	22	12	34	18	61	5.3	Y	N	1	T12,L1	L2	1	Y	Y	5.5	15.5	10	5(T11-L3)	4	1.41	43	21.6287	Y	Y	35	7	4	2	2	Y
233	M	Y	78	-4.7	Y	24	25	21	46	13	30	1.7	N	N	2	T12,L1,L3,L4,L5		0	Y	N			0		6	1.57	59	23.9361	N	N	40	8	3	2	5	Y
234	M	Y	77	-3	N	12	40	25	65	49	51	8.9	Y	Y	3	L1		0	N	N			0		4	1.61	58	22.3757	Y	N	45	7	3	2	3	N
235	F	Y	79	-3.8	Y	26	22	23	45	33	52	6.3	Y	Y	2	T9,T11	T10	1	Y	Y	12	12	0	6(T7-T12)	5	1.64	57.8	21.4902	N	Y	50	8	4	1	3	N
236	F	Y	71	-4.5	Y	15	45	16	61	42	47	2.9	N	N	3	T11	L1	1	N	N			0		4	1.5	56	24.8889	N	N	80	8	4	2	3.5	Y
237	F	Y	86	-3.4	Y	27	35	23	58	27	36	4.6	N	N	3	L3		0	N	N			0		5	1.52	55	23.8054	N	N	50	7	3	3	3	N
238	F	Y	89	-4.2	Y	21	31	12	43	20	33	4	N	N	2	T11,L1	L2	1	Y	N			0		3	1.5	52	23.1111	N	N	30	7	2	3	3	Y
239	F	N	64	-4.9	Y	12	42	12	54	42	38	1.3	N	N	2	T7		0	N	N			0		5	1.48	52.3	23.8769	N	Y	45	8	4	2	3	N
240	F	Y	76	-2.4	N	23	56	22	78	48	70	6	Y	Y	1	L1,L2		0	Y	N			0		3	1.59	49.3	19.5008	N	N	30	7	3	5	3	Y
241	F	Y	78	-3.2	Y	15	60	24	84	40	31	3.6	N	N	2	L1,L3		0	Y	N			0		4	1.53	71	30.3302	Y	N	60	8	4	2	2	Y
242	F	Y	83	-3.7	Y	31	27	21	48	9	22	4	N	N	3	T12,L2,L3		0	Y	N			0		4	1.48	49	22.3703	N	N	45	6	3	2	2	Y
243	F	N	68	-3.2	Y	17	47	16	63	36	40	3	N	N	2	T11		0	N	N			0		3	1.56	59	24.2439	N	Y	55	7	4	1	4.8	Y
244	M	Y	90	-2.7	N	21	20	25	45	11	50	6	Y	Y	2	T12,L4		0	Y	N			0		3	1.69	67	23.4586	N	N	45	7	2	1	3	Y
245	F	Y	80	-2.6	N	13	30	25	55	22	26	4	N	N	2	L1	T8,T9	1	N	N			0		4	1.64	57.8	21.4902	N	N	50	7	3	3	3	Y
246	M	Y	79	-1.7	N	25	23	18	41	5	14	3.5	N	N	1	L2,L4		0	Y	N			0		5	1.72	78	26.3656	N	N	35	8	3	5	4.8	Y
247	F	N	68	-3.2	Y	30	48	12	60	21	14	4.8	N	N	3	T10,L1,L2,L3		0	Y	N			0		3	1.5	43.6	19.3778	N	N	50	7	3	2	3	Y
248	F	N	62	-2	N	16	34	14	48	20	27	4	N	N	2	T12,L2,L4		0	Y	N			0		4	1.52	55.6	24.0651	Y	N	50	7	3	3	3	N
249	M	Y	84	-1.9	N	51	30	14	44	22	23	4.9	N	N	1	L2		0	N	N			0		3	1.6	58.5	22.8516	N	Y	45	6	3	4	3	Y
250	M	Y	86	-2	N	26	40	11	51	27	41	4.8	N	N	2	L3		0	N	N			0		7	1.65	58	21.3039	N	N	40	7	3	10	5	N
251	F	Y	71	-4.1	Y	25	36	25	61	25	44	9.5	Y	Y	2	L2,L4	L3	1	Y	Y	42	38	-4	4(L1-L4)	3	1.50	55	24.4444	N	N	40	8	3	5	3	Y
252	F	Y	81	-2.4	N	39	37	35	72	47	60	4.8	N	N	2	T12,L3		0	Y	N			0		4	1.48	52.3	23.8769	Y	Y	55	7	3	1	4.2	Y
253	F	N	67	-3.1	Y	11	45	12	57	44	79	2	N	N	1	T12	L1	1	N	Y	15	18	3	5(T9-L1)	6	1.50	70	31.1111	N	Y	20	7	2	2	3	Y
254	F	Y	72	-2.3	N	44	33	14	47	26	30	4	N	N	2	L2		0	N	Y	8	13	5	3(L1-L3)	3	1.5	61	27.1111	Y	Y	50	7	4	5	5	Y
255	F	Y	76	-2.5	N	15	50	10	60	35	45	4.8	N	N	1	L1		0	N	N			0		2	1.63	55	20.7008	N	N	40	7	3	5	3.5	Y
256	F	Y	84	-3.2	Y	17	30	15	45	14	49	6	Y	N	3	L1		0	N	N			0		6	1.6	50	19.5312	N	N	35	8	4	3	3	Y
257	M	Y	78	-2.4	N	16	22	14	36	3	8	12	Y	N	3	L2	L4	1	N	Y	13	18.5	5.5	5(T12-L4)	5	1.71	72	24.623	N	N	45	7	2	2	3	N
258	M	Y	80	-2.5	N	19	37	12	49	22	37	3.5	N	N	2	L4		0	N	N			0		4	1.6	58.5	22.8516	N	N	50	7	4	3	3	N
259	F	N	69	-2.3	N	14	25	30	55	20	40	5.3	Y	Y	2	L3,L4		0	Y	N			0		2	1.54	67.2	28.3353	N	N	50	8	3	2	5	N
260	F	Y	72	-2.5	N	58	38	15	53	27	35	3.5	N	N	2	L3,L4,L5		0	Y	N			0		6	1.48	47	21.4573	N	N	45	7	2	5	3	N
261	F	Y	78	-3.2	Y	12	38	16	54	35	38	2	N	N	2	T12		0	N	N			0		4	1.6	59	23.0469	N	N	40	7	4	2	3.5	N
262	F	Y	73	-3.2	Y	50	36	19	55	33	30	1.8	N	N	3	L5		0	N	N			0		3	1.52	55.6	24.0651	N	N	60	7	4	2	3.5	Y
263	F	Y	71	-3.2	Y	22	32	17	49	32	70	4.5	N	N	3	T12,L2		0	Y	N			0		8	1.5	48	21.3333	N	N	60	6	1	3	3	N
264	F	Y	82	-4.7	Y	12	42	12	54	30	42	3	N	N	3	T8,T9,T10,T11,L1,L3		0	Y	N			0		5	1.54	67.2	28.3353	N	Y	45	7	2	3	3.5	N
265	F	Y	79	-4.7	Y	14	33	12	45	31	56	9	Y	N	3	T12,L1,L2,L3	T5	1	Y	N			0		6	1.62	60	22.8624	Y	N	80	8	3	5	5	Y
266	F	Y	78	-4.2	Y	24	22	27	49	3	40	8.3	Y	Y	3	T12,L1,L3		0	Y	N			0		8	1.5	53.6	23.8222	Y	N	20	7	3	3	2.5	Y
267	F	N	62	-2	N	18	27	12	39	16	22	4.5	N	N	2	T12,L2		0	Y	Y	15	11	-4	3(L2-4)	6	1.55	67	27.8876	N	N	35	7	4	5	3	Y
268	F	N	63	-3.7	Y	6	42	10	52	30	36	3.9	N	N	3	T11,L1	L3	1	Y	Y	5	12	7	5(T11-L3)	6	1.54	64	26.986	N	Y	50	6	3	4	5	N
269	F	N	70	-3.2	Y	13	26	18	44	3	22	4.5	N	N	1	T12,L1,L2		0	Y	N			0		3	1.49	49	22.0711	Y	N	50	7	2	2	2	Y

## Sheet: Sheet2
住院号		出院时间	主要诊断	姓名	性别	年龄	住院天数
0030839930		2022-07-05 07:52	胸椎压缩性骨折(T11)	谢婉梅	女	72岁	4
0030846659		2022-07-22 08:35	胸椎骨折(T8，T10，T12并骨髓水肿)	夏良云	女	74岁	7
0030850074		2022-07-27 08:34	胸椎骨折(T11)	汤希祥	男	73岁	5
0030850635		2022-07-27 08:30	胸椎骨折（压缩性）	庞雪英	女	76岁	4
0030851584		2022-07-28 09:02	胸椎压缩性骨折	纪丽清	女	64岁	3
0030853409		2022-07-31 09:24	胸椎压缩性骨折	丘秀香	女	81岁	3
0030854691		2022-08-04 08:22	胸椎压缩性骨折	杨明兰	女	58岁	4
0030854698		2022-08-04 09:54	胸腰椎压缩性骨折	刘明兰	女	65岁	4
0030856965		2022-08-07 09:02	腰椎骨折	李慧竹	女	76岁	3
0030858702		2022-08-10 09:01	胸腰椎压缩性骨折(胸11，腰4)	陆光元	女	79岁	2
0030859266		2022-08-14 10:25	腰椎压缩性骨折	陈春香	女	60岁	5
0030860340			压缩性骨折	梁秀英	女	63岁	38
0030860523		2022-08-14 09:11	腰椎压缩性骨折(腰1)	陈爱英	女	63岁	3
0030860634		2022-08-25 08:01	胸背痛查因	陈锦泉	男	75岁	14
0030863335		2022-08-19 09:36	腰椎骨折（压缩性）	谢齐好	女	77岁	2
0030863859		2022-08-20 12:05	腰椎骨折L2	李结祥	男	46岁	2
0030864073		2022-09-15 09:04	腰椎术后	许木昌	男	71岁	31
0030865012			腰椎术后	雷小鸣	女	69岁	28
0030865425		2022-08-23 15:18	胸椎压缩性骨折	梁秀英	女	63岁	1
0030865432		2022-08-30 08:52	慢性肾功能不全	黄文歆	男	86岁	8
0030868152		2022-08-30 09:07	胸椎压缩性骨折(胸12)	卓月	女	70岁	3
0030868731		2022-09-01 08:51	腰椎压缩性骨折	吴德兴	男	88岁	3
0030869696		2022-09-02 08:32	腰椎骨折（压缩性）(腰2)	张梅芬	女	80岁	3
0030870296		2022-09-08 08:11	腰椎滑脱	曾飞玲	女	58岁	7
0030871247		2022-09-04 10:47	胸腰椎多椎体压缩性改变	梁银娣	女	64岁	2
0030871959		2022-09-08 07:53	腰椎骨折L3	姚见宽	女	72岁	3
0030871996		2022-09-06 08:55	胸椎压缩性骨折	杨衍初	男	64岁	1
0030873223		2022-09-12 09:48	腰椎压缩性骨折	洪茂卿	女	75岁	5
0030873816			胸椎压缩性骨折	王美晶	女	80岁	9
0030873844		2022-09-11 09:42	胸椎压缩性骨折(T11)	王正淑	女	80岁	2
0030875664			脊柱转移癌	张国英	男	60岁	4
0030876301		2022-09-17 09:02	腰椎压缩性骨折(腰3)	梁爱兰	女	78岁	2
0030826116		2022-06-03 07:50	胸椎椎管内占位	董水潮	男	71岁	1
0030826535		2022-06-09 07:56	高血压	余汉镇	男	75岁	6
0030826805		2022-06-07 08:49	胸椎压缩性骨折	陈汇沅	男	67岁	2
0030827113		2022-06-09 08:54	胸腰椎压缩性骨折	张月兰	女	76岁	3
0030827361		2022-06-10 08:50	胸腰椎压缩性骨折	陈文华	男	77岁	4
0030830439		2022-06-14 08:51	脊柱骨折	王金凤	女	69岁	2
0030831401		2022-06-25 09:40	腰椎滑脱症(L4)	黄焕心	女	57岁	11
0030831646			肝占位性病变	叶镜添	男	69岁	15
0030831930		2022-06-23 09:26	多发性腰椎骨折(L1，L3，L4，L5)	梁少珍	女	48岁	8
0030832076		2022-06-17 09:00	腰椎骨折（压缩性）(新鲜 骨质疏松)	江美珍	女	75岁	2
0030834259		2022-06-23 09:50	腰椎骨折L1	吴木水	女	73岁	3
0030834412		2022-06-24 08:58	腰椎骨折	凌秀俚	女	66岁	4
0030836447		2022-06-29 07:45	腰椎骨折L1	卢旺弟	女	71岁	5
0030837131		2022-06-28 08:12	胸椎血管瘤	黄詠虹	女	66岁	1
0030804701		2022-04-12 08:15	胸椎骨折（压缩性）	韩冰	女	58岁	2
0030805801		2022-04-17 09:07	胸椎压缩性骨折	卢宝琼	女	82岁	4
0030806836		2022-04-19 08:30	胸椎压缩性骨折(骨质疏松性)	袁怀英	女	72岁	3
0030806899		2022-04-23 08:34	胸腰椎压缩性骨折	邱红英	女	70岁	7
0030808111		2022-04-25 08:32	腰椎压缩性骨折	周桂元	女	67岁	6
0030809715		2022-04-26 08:16	腰椎压缩性骨折	杨帆	男	79岁	2
0030809904		2022-04-26 08:27	腰椎压缩性骨折(L1)	周令宜	女	76岁	2
0030811519		2022-04-30 09:08	腰椎压缩性骨折	叶洪新	男	83岁	3
0030813868		2022-05-07 09:38	腰椎压缩性骨折	高丙贵	女	72岁	2
0030814763		2022-05-11 07:50	高血压病	高文秀	女	82岁	4
0030814890		2022-05-12 14:48	胸椎压缩性骨折	张桂枚	女	68岁	5
0030818070		2022-05-18 09:18	腰椎滑脱症	何凤娇	女	69岁	3
0030818549		2022-05-20 08:28	腰椎压缩性骨折(L3)	田桂莲	女	81岁	4
0030819561		2022-05-24 07:45	腰椎骨折（骨质疏松性）	孔献英	女	53岁	6
0030820715		2022-05-26 09:03	腰椎压缩性骨折	冯榕祐	男	83岁	6
0030821298		2022-05-29 08:52	腰椎压缩性骨折	陈友兰	女	80岁	7
0030821411		2022-05-26 08:53	胸椎骨折	俸继纲	女	74岁	3
0030823354		2022-06-08 09:50	视力障碍(查因，双眼)	王树芝	女	72岁	13
0030824057		2022-06-07 07:51	腰椎管狭窄症	黄盘忠	男	72岁	10
0030826535		2022-06-09 07:56	高血压	余汉镇	男	75岁	6
0030826805		2022-06-07 08:49	胸椎压缩性骨折	陈汇沅	男	67岁	2
0030827113		2022-06-09 08:54	胸腰椎压缩性骨折	张月兰	女	76岁	3
0030827361		2022-06-10 08:50	胸腰椎压缩性骨折	陈文华	男	77岁	4
0030830439		2022-06-14 08:51	脊柱骨折	王金凤	女	69岁	2
0030831401			腰椎滑脱症(L4)	黄焕心	女	57岁	7
0030832076		2022-06-17 09:00	腰椎骨折（压缩性）(新鲜 骨质疏松)	江美珍	女	75岁	2
0030834259			腰椎骨折L1	吴木水	女	73岁	1
0030834412			腰椎骨折	凌秀俚	女	66岁	1
0030804701		2022-04-12 08:15	胸椎骨折（压缩性）	韩冰	女	58岁	2
0030805801		2022-04-17 09:07	胸椎压缩性骨折	卢宝琼	女	82岁	4
0030766299		2022-01-06 08:25	腰椎压缩性骨折	陈爱萍	女	67岁	2
0030766912		2022-01-08 09:23	腰椎骨折（压缩性）	裴永英	女	87岁	3
0030770397		2022-01-18 09:11	腰椎压缩性骨折	宋金素	女	80岁	5
0030772089		2022-01-20 11:50	胸腰椎多椎体压缩性改变(T12、L1、L3)	刘焕华	男	85岁	3
0030777321		2022-02-01 10:38	胸椎压缩性骨折	崔凤清	女	70岁	2
0030777628		2022-02-08 08:27	腰椎压缩性骨折	龙秀芳	女	70岁	4
0030779034		2022-02-11 08:57	胸椎骨折（骨质疏松性）(T9)	池遂河	女	76岁	3
0030779912		2022-02-12 09:42	腰椎压缩性骨折(L1)	罗超权	男	86岁	3
0030780575		2022-02-14 12:09	脊椎压缩性骨折	王伟	女	84岁	4
0030781203		2022-02-16 09:13	腰椎压缩性骨折	相光海	男	71岁	4
0030782750		2022-02-21 09:27	多发性腰椎骨折	全敏玲	女	66岁	5
0030782752		2022-02-18 08:49	腰椎骨折	罗凤好	女	71岁	2
0030784842		2022-02-25 07:34	腰椎压缩性骨折	何惠贞	女	72岁	4
0030784881		2022-02-25 08:23	胸椎骨折（压缩性）	黄景月	女	55岁	4
0030785605		2022-03-02 09:15	不稳定性心绞痛	黄玉梅	女	86岁	8
0030786639		2022-02-26 08:00	腰椎骨折（压缩性）	陈树勋	男	89岁	1
0030788129		2022-03-02 08:59	腰椎压缩性骨折	彭秋花	女	82岁	2
0030788392		2022-03-03 09:07	腰椎压缩性骨折	白林珍	女	67岁	2
0030792309		2022-03-21 09:05	医院获得性肺炎（非重症）	杨书琴	女	83岁	12
0030795766		2022-03-20 09:32	胸腰椎压缩性骨折	王桂珍	女	72岁	3
0030796555		2022-03-22 08:39	胸椎骨折（外伤性）	钟弟	女	73岁	1
0030798746		2022-03-31 09:19	胸椎骨折(T9新鲜 骨质疏松性)	廖秀贞	女	66岁	6
0030800178		2022-04-03 09:30	腰椎压缩性骨折(L5)	傅郑生	男	84岁	5
0030783893		2022-02-28 08:49	高血压2级 很高危组	王辉	男	75岁	10
0030727801		2021-10-11 09:03	腰椎压缩性骨折(L3)	钟新连	女	88岁	3
0030728499		2021-10-13 08:56	腰椎管狭窄症	林玉	女	77岁	3
0030729604		2021-10-16 09:22	腰痛查因	罗燕琴	女	78岁	4
0030732406		2021-10-22 09:00	胸椎骨折	李国花	女	65岁	3
0030736946		2021-11-13 09:30	腰椎管狭窄症	谢梅清	女	64岁	16
0030739066		2021-11-04 07:57	腰椎压缩性骨折	吴惠英	女	77岁	2
0030739522		2021-11-05 08:51	胸椎骨折（压缩性）	石舜娟	女	71岁	2
0030742143		2021-11-12 08:44	胸椎压缩性骨折	冼伟	女	64岁	3
0030742174		2021-11-16 08:34	脊柱骨折	姚瑞心	女	85岁	7
0030742469		2021-11-11 08:17	胸椎骨折	严志弟	女	74岁	1
0030747832		2021-12-07 08:55	脊柱骨折(后凸畸形)	杨德荣	女	81岁	14
0030748400		2021-11-27 08:33	胸椎骨折（压缩性）(T7)	王秀玉	女	83岁	3
0030755436		2021-12-14 09:16	腰椎骨折（骨质疏松性）	郑国界	男	79岁	5
0030758026		2021-12-22 09:17	胸椎压缩性骨折	刘桂琴	女	74岁	7
0030758904		2021-12-22 09:00	胸腰椎压缩性骨折(T12)	黎水娣	女	92岁	5
0030759719		2022-01-06 08:02	腰椎骨折	黄秀梅	女	72岁	17
0030760447		2021-12-23 07:54	胸腰椎多椎体压缩性改变(胸12、腰1)	赖兰英	女	79岁	2
0030761945		2021-12-28 08:42	腰椎骨折	张复兴	男	79岁	4
0030762007		2021-12-29 08:23	胸椎压缩性骨折	张玉萍	女	64岁	5
0030762204		2021-12-28 08:51	腰椎压缩性骨折	甘务英	女	80岁	3
0030688810		2021-07-07 08:59	腰椎压缩性骨折	胡淑华	女	63岁	4
0030690415		2021-07-23 09:25	胸腰椎压缩性骨折(T11-L2)	邓美兰	女	62岁	16
0030690528		2021-07-24 09:32	胸椎结核(伴不全性瘫痪)	何琼芬	女	68岁	16
0030690547		2021-07-16 08:10	腰椎压缩性骨折	刘雪英	女	75岁	8
0030699130		2021-08-01 09:25	腰椎压缩性骨折	黄荣添	男	65岁	4
0030699497		2021-08-08 08:57	腰椎滑脱症(I度)	邹化明	男	65岁	10
0030704955		2021-08-12 09:58	腰椎压缩性骨折	宋志恒	男	73岁	1
0030707921		2021-09-06 09:52	压缩性骨折(腰椎)	梁淑娴	女	82岁	19
0030711584		2021-08-30 08:33	骨质疏松症	熊星云	女	74岁	4
0030713153		2021-09-01 09:23	腰椎压缩性骨折(腰1椎体)	林桃	女	73岁	2
0030713284		2021-09-01 09:09	肿瘤待查(胸5椎体)	许丽琼	女	65岁	2
0030717067		2021-09-29 11:11	肝细胞癌术后复发(多发)	陈伯勇	男	64岁	21
0030717074		2021-09-18 09:26	脊柱转移癌	程维明	男	67岁	9
0030719583		2021-09-18 08:44	肾病综合征(PLA2R阳性，膜性肾病可能)	刘桂琴	女	74岁	4
0030720566		2021-09-22 09:39	腰椎骨折L1	张伟	女	66岁	6
0030721584		2021-09-23 07:59	腰椎骨折（压缩性）(L2)	伍攀槐	男	85岁	1
0030723177		2021-09-27 08:55	胸椎骨折T11/T12	魏薇	女	64岁	3
0001434432		2021-04-20 09:21	腰椎压缩性骨折(腰1)	吴丽花	女	70岁	3
0001435029		2021-05-09 09:16	腰椎管狭窄症	李群珠	女	79岁	18
0001435084		2021-04-26 09:23	腰椎压缩性骨折(腰1)	陈金英	女	81岁	5
0001436643		2021-05-05 09:57	胸腰椎压缩性骨折	吴惠英	女	73岁	6
0001437935		2021-05-12 08:22	腰椎骨折L2	王黑	男	84岁	4
0001440387		2021-05-26 08:02	腰椎压缩性骨折	汪国发	男	62岁	5
0001440691		2021-05-25 08:32	腰椎压缩性骨折	刘凤琴	女	72岁	1
0001441098		2021-06-04 09:02	腰椎管狭窄症	李琼先	女	55岁	10
0001441558		2021-05-30 08:16	胸椎多处骨折	郭桂好	女	73岁	2
0030666611		2021-04-10 09:56	腰椎压缩性骨折	许文妫	女	88岁	3
0030670984		2021-04-30 08:19	胸腰椎压缩性骨折	李昭华	女	68岁	5
0030675125		2021-05-16 09:11	腰椎压缩性骨折(L2)	麦章喜	男	68岁	5
0030675320		2021-05-13 07:57	腰椎骨折	马秀凤	女	84岁	1
0030676863		2021-05-21 09:05	腰椎骨折（压缩性）(L2)	张玉兰	女	89岁	3
0030678829		2021-06-11 08:31	腰痛查因	林玩心	女	73岁	16
0030679749		2021-05-29 10:10	胸腰椎压缩性骨折	刘长女	女	57岁	1
0030681585		2021-06-16 08:48	腰椎压缩性骨折(L2，3，5)	刘福茂	男	75岁	13
0030682777		2021-06-19 09:13	湿疹	刘银英	女	84岁	11
0030685914		2021-06-28 08:49	胸椎骨折（骨质疏松性）	徐利纯	女	58岁	4
0030686406		2021-07-06 07:38	腰椎压缩性骨折	李丽琼	女	63岁	11
0030686757		2021-07-01 07:55	腰椎骨折(腰1)	黄时珍	女	71岁	4
0030687850		2021-07-05 10:01	胸腰椎压缩性骨折(多发)	吴佩群	女	83岁	5
0001416902		2021-01-08 10:24	腰椎病理性骨折	王丽娜	女	41岁	6
0001416969		2021-01-05 10:27	胸椎骨折（压缩性）	廖优娟	女	67岁	2
0001416988		2021-01-13 08:56	腰椎管狭窄症	邓慕琼	女	63岁	10
0001417099		2021-01-07 09:05	胸腰椎压缩性骨折	张荣秀	女	78岁	3
0001417348		2021-01-07 09:07	腰椎压缩性骨折	黄沛恩	女	82岁	3
0001418696		2021-01-15 11:03	胸椎骨折（压缩性）	蔡秀英	女	72岁	4
0001418858		2021-01-13 18:05	腰椎压缩性骨折	陈金秀	女	68岁	1
0001419711		2021-01-23 09:44	腰椎滑脱症(腰5)	毕影珍	女	62岁	6
0001421204		2021-01-30 09:13	胸腰椎压缩性骨折(T11和L1)	王串娣	女	68岁	5
0001421903		2021-02-04 08:03	腰椎骨折（压缩性）	朱映卿	女	62岁	6
0001422348		2021-02-10 09:34	腰椎滑脱症(L4)	郑佩玉	女	83岁	9
0001423156		2021-02-09 09:08	胸椎骨折（骨质疏松性）(T12)	刘礼施	女	86岁	3
0001423370		2021-02-11 08:28	腰椎压缩性骨折(L3)	李康林	男	67岁	3
0001423880		2021-03-10 08:10	腰椎压缩性骨折(L1)	谢小红	女	72岁	20
0001424129		2021-02-25 08:55	胸椎压缩性骨折(T12)	何嘉钊	男	73岁	6
0001424435		2021-02-25 08:16	脊柱骨折(L2-4)	杨丽珍	女	55岁	4
0001424662		2021-02-26 08:50	胸椎压缩性骨折	黄德丰	男	82岁	4
0001424798		2021-02-26 08:57	胸椎压缩性骨折(T9和T12，新发)	伍先枝	女	70岁	3
0001425095		2021-02-27 09:37	腰椎骨折（压缩性）	何坤妹	女	82岁	3
0001426347		2021-03-07 08:52	腰椎压缩性骨折(L2)	何友淞	男	88岁	3
0001426841		2021-03-10 08:52	胸椎压缩性骨折	唐翠娟	女	84岁	3
0001427339		2021-03-13 09:41	多发椎体骨折	何玉英	女	69岁	4
0001428128		2021-04-05 09:12	脊柱后凸	刘云英	女	78岁	22
0001428230		2021-03-16 08:39	腰椎压缩性骨折(L2)	林爱春	女	72岁	1
0001428820		2021-03-23 16:28	腰椎压缩性骨折(L3)	刘明兰	女	64岁	6
0001428944		2021-03-26 09:06	胸椎压缩性骨折	李昭华	女	68岁	8
0001429864		2021-03-26 09:07	腰椎压缩性骨折	涂萍	女	80岁	3
0001430627		2021-04-01 09:24	腰椎骨折（压缩性）	周文宗	男	85岁	6
0001431046		2021-04-01 08:07	胸椎压缩性骨折	赵香兰	女	68岁	3
0030641520		2021-01-16 08:00	痹病	邓珩儿	女	74岁	24
0030645971		2021-01-14 08:04	胸腰椎压缩性骨折	柴毓廉	男	86岁	3
0030646080		2021-01-14 07:53	腰椎骨折？	黄菊兰	女	70岁	3
0030647170		2021-01-17 12:52	腰椎压缩性骨折	邓丽珍	女	73岁	2
0030654022		2021-02-23 08:26	腰椎骨折（压缩性）	张以才	女	86岁	5
0030657041		2021-03-03 09:30	腰椎骨折（骨质疏松性）	吴惠茹	女	77岁	3
0030657144		2021-03-03 16:09	胸椎骨折（压缩性）(T12)	刘志多	男	72岁	2
0030658516		2021-03-10 09:07	胸腰椎压缩性骨折(术后)	唐佩玉	女	67岁	5
0030658746		2021-03-09 08:18	腰椎骨折	戴达江	男	84岁	3
